# Supplementary material for: MYH11 rare variant augments aortic growth and induces cardiac hypertrophy and heart failure with pressure overload
Source: PLoS Genet. 2025 Jul 14;21(7):e1011394. doi: 10.1371/journal.pgen.1011394 (PMC12273954; doi:10.1371/journal.pgen.1011394)
Supplement: S1 Table — (XLSX) [file pgen.1011394.s007.xlsx]

## Sheet: Sheet1
	WT	Heterozygous	Homozygous
Male	12	28	14
Female	10	23	15
Total	22	51	29
Ratio	0.216	0.5	0.284
S1 Table. Segregation record of 102 progenies from heterozygous breeders.
