# Supplementary material for: MYH11 rare variant augments aortic growth and induces cardiac hypertrophy and heart failure with pressure overload
Source: PLoS Genet. 2025 Jul 14;21(7):e1011394. doi: 10.1371/journal.pgen.1011394 (PMC12273954; doi:10.1371/journal.pgen.1011394)
Supplement: S2 Table — (XLSX) [file pgen.1011394.s008.xlsx]

## Sheet: Sheet1
	WT	Myh11E1892D/E1892D
Male	2/9	4/10
Female	3/10	3/10
S1 Table. Total numbers of mice died after transverse aortic constriction.
