# Supplementary material for: MYH11 rare variant augments aortic growth and induces cardiac hypertrophy and heart failure with pressure overload
Source: PLoS Genet. 2025 Jul 14;21(7):e1011394. doi: 10.1371/journal.pgen.1011394 (PMC12273954; doi:10.1371/journal.pgen.1011394)
Supplement: S3 Table — Potential off-target effects were assessed using a stringent prediction criterion: off-target sites with a score <1.5 for canonical protospacer adjacent motif (5’-NGG-3’) or <2.0 for non-canonical protospacer adjacent motif (5’-NAG-3’) were analyzed. No low-frequency off-target editing was detected. crRNA, CRISPR RNA. (XLSX) [file pgen.1011394.s009.xlsx]

## Sheet: Sheet1
	Sequence	PAM	Score	Gene	Locus
crRNA1	GAGGCAGCTGGAAGAGGCAG	AGG	100	Myh11 (ENSMUSG00000018830)	chr16: -14200816
	GAGGCAGCTGGAGGAGGCAG	AGG	38.7	Myh14 (ENSMUSG00000030739)	chr7: -44606752
	GTGGCAGGTGGAAGAGGCAG	GAG	6.7		chr5: -120120078
	GAGACAGCTGGAAGAGGCAA	AGG	6.4		chr2: -160039187
	GAGGGAGATGGAAGAGGCAG	AGG	5.7		chr11: +56001846
	AAGGCAGCTGGCAGAGGCAG	GAG	4.6		chr11: -84606958
	GAAGCAGCTGGGAGAGGCAG	CAG	3.9		chr11: +53876206
	GAGGAAACTGGAAGAGGCAG	AGG	3.7		chr16: +18058501
	GAGGGAGCAGGAAGAGGCAG	GAG	3.7		chr7: +64767561
	AAGGCAGCTGGAAGAGGAAG	TGG	3.4		chr6: +134173435
	GAGGCAGGTGCAAGAGGCAG	AGG	3.2		chr4: +56771306
	TAGGTAGATGGAAGAGGCAG	GAG	2.8		chr9: -34364077
	GGGGTAGTTGGAAGAGGCAG	AGG	2.7		chr16: +88175352
	GATGGAGCTAGAAGAGGCAG	AAG	2.5		chr6: -120196999
	AAGCAAGCTGGAAGAGGCAG	GGG	2.5	Aifm2 (ENSMUSG00000020085)	chr10: -61738248
	GCAGGAGCTGGAAGAGGCAG	GAG	2.4		chr1: +39890185
	CAGGCAGCTGGAAGATGCAG	TAG	2.3		chrX: -96483255
	GATTTAGCTGGAAGAGGCAG	GGG	2.3		chr10: -23227647
	GAGGCAACAGGAAGAGGCAG	GAG	2.3		chr4: -101713558
	GAGGAAGCTGGAAGAGGAAG	GAG	2.2		chr7: -101995387
	GAGGCTGCTGGAAGAGGCTG	CAG	2.1		chr7: -125338561
	TAGGAAGCTGGAAGAGGCAC	AAG	2		chr5: +35669137
crRNA2	GCGGTTGGCGTTGATGCGCT	GGG	100	Myh11 (ENSMUSG00000018830)	chr16: -14200798
	GGGTTTGACCTTGATGCGCT	TGG	1.4		chr10: -116469574
crRNA3	TGCGGTTGGCGTTGATGCGC	GGG	100	Myh11 (ENSMUSG00000018830)	chr16: -14200797
	GGCGTTTGGGGTTGATGCGC	GGG	2.7		chr5: +43808303
S3 Table. Off-target analysis of CRISPR-Cas9 genome editing. Potential off-target effects were assessed using a stringent prediction criterion: off-target sites with a score <1.5 for canonical protospacer adjacent motif (5'-NGG-3') or <2.0 for non-canonical protospacer adjacent motif (5'-NAG-3') were analyzed. No low-frequency off-target editing was detected. crRNA, CRISPR RNA.
